# Supplementary material for: Visual Cortex Engagement in Retinitis Pigmentosa
Source: Int J Mol Sci. 2021 Aug 30;22(17):9412. doi: 10.3390/ijms22179412 (PMC8431500; doi:10.3390/ijms22179412)
Supplement: Supplementary file 1 [file ijms-22-09412-s001.zip]

Archive with 1 entries (1 files):
- ijms-1326926-supplementary.pdf
